# Supplementary material for: ﻿Morphological and molecular analyses reveal two new species of Microcera (Nectriaceae, Hypocreales) associated with scale insects on walnut in China
Source: MycoKeys. 2023 May 29;98:19–35. doi: 10.3897/mycokeys.98.103484 (PMC10242524; doi:10.3897/mycokeys.98.103484)
Supplement: XML Treatment for Microcera pseudaulacaspidis [file mycokeys.98.103484-treatment1.xml]

<!DOCTYPE tp:taxon-treatment
  PUBLIC "-//TaxonX//DTD Taxonomic Treatment Publishing DTD v0 20100105//EN" "tax-treatment-NSO.dtd">
<tp:taxon-treatment xmlns:tp="http://www.plazi.org/taxpub"><tp:treatment-meta><kwd-group><label>Taxon classification</label><kwd>
                <named-content content-type="kingdom">Fungi</named-content>
              </kwd><kwd>
                <named-content content-type="order">Hypocreales</named-content>
              </kwd><kwd>
                <named-content content-type="family">Nectriaceae</named-content>
              </kwd></kwd-group><mixed-citation publication-type="journal"><person-group><name><surname>Liu</surname><given-names>Feng</given-names></name><name><surname>Deng</surname><given-names>Yu</given-names></name><name><surname>Wang</surname><given-names>Fei-Hu</given-names></name><name><surname>Jeewon</surname><given-names>Rajesh</given-names></name><name><surname>Zeng</surname><given-names>Qian</given-names></name><name><surname>Xu</surname><given-names>Xiu-Lan</given-names></name><name><surname>Liu</surname><given-names>Ying-Gao</given-names></name><name><surname>Yang</surname><given-names>Chun-Lin</given-names></name></person-group><article-title>﻿Morphological and molecular analyses reveal two new species of <italic><tp:taxon-name><tp:taxon-name-part taxon-name-part-type="genus" reg="Microcera">Microcera</tp:taxon-name-part></tp:taxon-name></italic> (<tp:taxon-name><tp:taxon-name-part taxon-name-part-type="family">Nectriaceae</tp:taxon-name-part></tp:taxon-name>, <tp:taxon-name><tp:taxon-name-part taxon-name-part-type="order">Hypocreales</tp:taxon-name-part></tp:taxon-name>) associated with scale insects on walnut in China</article-title><source>MycoKeys</source><day>29</day><month>05</month><year>2023</year><volume>98</volume><fpage>19</fpage><lpage>35</lpage><pub-id pub-id-type="doi">10.3897/mycokeys.98.103484</pub-id></mixed-citation></tp:treatment-meta><tp:nomenclature><label>﻿</label><tp:taxon-name>
              <object-id xmlns:xlink="http://www.w3.org/1999/xlink" content-type="arpha" xlink:type="simple">3CA458FD-B430-5122-B235-E65F475059EC</object-id>
              <tp:taxon-name-part taxon-name-part-type="genus" reg="Microcera">Microcera</tp:taxon-name-part>
              <tp:taxon-name-part taxon-name-part-type="species" reg="pseudaulacaspidis">pseudaulacaspidis</tp:taxon-name-part>
              <object-id xmlns:xlink="http://www.w3.org/1999/xlink" xlink:type="simple">Index Fungorum No: 555034</object-id>
            </tp:taxon-name><tp:taxon-authority>Feng Liu &amp; C.L. Yang, sp. nov.</tp:taxon-authority><xref ref-type="fig" rid="F3">Fig. 3</xref></tp:nomenclature><tp:treatment-sec sec-type="etymology" id="SECID0ERCBI"><title>Etymology.</title><p>In reference to the generic name of scale insect from which it was isolated.</p></tp:treatment-sec><tp:treatment-sec sec-type="Holotype" id="SECID0EWCBI"><title>Holotype.</title><p><abbrev xmlns:xlink="http://www.w3.org/1999/xlink" content-type="institution" xlink:title="Herbarium of Sichuan Agricultural University, Chengdu, China" id="ABBRID0E3CBI" xlink:type="simple">SICAU</abbrev> 22-0161.</p></tp:treatment-sec><tp:treatment-sec sec-type="host" id="SECID0EBDBI"><title>Host.</title><p><italic><tp:taxon-name><tp:taxon-name-part taxon-name-part-type="genus" reg="Pseudaulacaspis">Pseudaulacaspis</tp:taxon-name-part><tp:taxon-name-part taxon-name-part-type="species" reg="pentagona">pentagona</tp:taxon-name-part></tp:taxon-name></italic> (<tp:taxon-name><tp:taxon-name-part taxon-name-part-type="family">Diaspididae</tp:taxon-name-part></tp:taxon-name>, <tp:taxon-name><tp:taxon-name-part taxon-name-part-type="suborder">Homoptera</tp:taxon-name-part></tp:taxon-name>)</p></tp:treatment-sec><tp:treatment-sec sec-type="habitat" id="SECID0E3DBI"><title>Habitat.</title><p>On the trunk of <italic><tp:taxon-name><tp:taxon-name-part taxon-name-part-type="genus" reg="Juglans">Juglans</tp:taxon-name-part><tp:taxon-name-part taxon-name-part-type="species" reg="regia">regia</tp:taxon-name-part></tp:taxon-name></italic>.</p></tp:treatment-sec><tp:treatment-sec sec-type="Sexual state" id="SECID0ENEBI"><title>Sexual state.</title><p>Undetermined.</p></tp:treatment-sec><tp:treatment-sec sec-type="Asexual state" id="SECID0ESEBI"><title>Asexual state.</title><p>Stromata byssoid, well-developed, bright orange to orange-red, formed directly on the margin of host scales or their covers with 1–7 sporodochia. Sporodochia 250–900 μm long, 400–860 µm wide, (x–= 620 × 570 μm, n = 50), conical, orange-red, upright masses on margin of host scales. Macroconidia 70–120 µm long × 4.2–10.5 µm wide (x–= 95.7 × 6.5 μm, n = 50), hyaline or jasmine, cylindrical, slightly curved, slender towards each end, 3–10 septate, mostly 7–9 septate, difficult to distinguish apical cell and basal cell. Microconidia and chlamydospores were not observed.</p><fig id="F3" position="float" orientation="portrait"><object-id xmlns:xlink="http://www.w3.org/1999/xlink" content-type="doi" xlink:type="simple">10.3897/mycokeys.98.103484.figure3</object-id><object-id xmlns:xlink="http://www.w3.org/1999/xlink" content-type="arpha" xlink:type="simple">827AA30C-9334-54C2-AE75-05D046E763E3</object-id><label>Figure 3.</label><caption><p><italic><tp:taxon-name><tp:taxon-name-part taxon-name-part-type="genus" reg="Microcera">Microcera</tp:taxon-name-part><tp:taxon-name-part taxon-name-part-type="species" reg="pseudaulacaspidis">pseudaulacaspidis</tp:taxon-name-part></tp:taxon-name></italic> (<abbrev xmlns:xlink="http://www.w3.org/1999/xlink" content-type="institution" xlink:title="Herbarium of Sichuan Agricultural University, Chengdu, China" id="ABBRID0EKFBI" xlink:type="simple">SICAU</abbrev> 22-0161) <bold>a, b</bold> stromata and sporodochia on host substrate <bold>c–e</bold> conidiophore with developing macroconidia <bold>f</bold> germinated conidium <bold>g–o</bold> Macroconidia <bold>o, p</bold> colonies on PDA after 30 days. Scale bars: 200 µm (<bold>a, b</bold>); 20 µm (<bold>c–e</bold>); 10 µm (<bold>f–n</bold>).</p></caption><graphic xmlns:xlink="http://www.w3.org/1999/xlink" xlink:href="mycokeys-98-019-g003.jpg" position="float" orientation="portrait" xlink:type="simple" id="oo_855946.jpg"><uri content-type="original_file" xlink:type="simple">https://binary.pensoft.net/fig/855946</uri></graphic></fig></tp:treatment-sec><tp:treatment-sec sec-type="material" id="SECID0EEGBI"><title>Material examined.</title><p>China, Sichuan Province, Neijiang City, Dongxing District, Paifang Village walnut industrial base (<named-content xmlns:xlink="http://www.w3.org/1999/xlink" content-type="dwc:verbatimCoordinates" xlink:type="simple"><named-content content-type="geo-json" specific-use="{&#34;type&#34;:&#34;Point&#34;,&#34;coordinates&#34;:[105.112222,29.804167]}" id="NCID0ENGBI" xlink:type="simple">29°48′15″N, 105°06′44″E</named-content></named-content>, alt. 340 m), on scale insect <italic><tp:taxon-name><tp:taxon-name-part taxon-name-part-type="genus" reg="Pseudaulacaspis">Pseudaulacaspis</tp:taxon-name-part><tp:taxon-name-part taxon-name-part-type="species" reg="pentagona">pentagona</tp:taxon-name-part></tp:taxon-name></italic>, 16 April 2022, Feng Liu, LF202204001, (<abbrev xmlns:xlink="http://www.w3.org/1999/xlink" content-type="institution" xlink:title="Herbarium of Sichuan Agricultural University, Chengdu, China" id="ABBRID0E4GBI" xlink:type="simple">SICAU</abbrev> 22-0161, holotype), ex-type culture <abbrev xmlns:xlink="http://www.w3.org/1999/xlink" content-type="institution" xlink:title="Culture Collection in Sichuan Agricultural University" id="ABBRID0ECHBI" xlink:type="simple">SICAUCC</abbrev> 22-0163.</p></tp:treatment-sec><tp:treatment-sec sec-type="description" id="SECID0EHHBI"><title>Culture characters.</title><p>Colonies from a single macroconidium on PDA grow slowly and reach approximately 2 cm in diameter after 12 days at 25 °C, circular, flat, producing masses of macroconidia in the centre of the colony, measuring 76–125 µm long × 5.3–7.6 µm wide (x–= 91.2 × 6.3 µm, n = 50), smaller than those in nature, white mycelium on the surface and the back of colonies is dark orange.</p></tp:treatment-sec><tp:treatment-sec sec-type="notes" id="SECID0EMHBI"><title>Notes.</title><p>Based on multi-gene phylogenetic analyses, <italic><tp:taxon-name><tp:taxon-name-part taxon-name-part-type="genus" reg="Microcera">Microcera</tp:taxon-name-part><tp:taxon-name-part taxon-name-part-type="species" reg="pseudaulacaspidis">pseudaulacaspidis</tp:taxon-name-part></tp:taxon-name></italic> is closely related to <italic><tp:taxon-name><tp:taxon-name-part taxon-name-part-type="genus" reg="Microcera">M.</tp:taxon-name-part><tp:taxon-name-part taxon-name-part-type="species" reg="kuwanaspidis">kuwanaspidis</tp:taxon-name-part></tp:taxon-name></italic> (Fig. <xref ref-type="fig" rid="F1">1</xref>). However, we observed significant differences in the DNA sequence data, including base-pair differences and gaps, with values of 1.45% (0 gaps), 17.67% (17 gaps), 3.22% (2 gaps), 1.53% (2 gaps), 1.70% (1 gap) and 3.82% (1 gap) in the <abbrev xmlns:xlink="http://www.w3.org/1999/xlink" xlink:title="internal transcribed spacer" id="ABBRID0EMIBI" xlink:type="simple">ITS</abbrev>, <abbrev xmlns:xlink="http://www.w3.org/1999/xlink" xlink:title="partial large subunit nuclear rDNA" id="ABBRID0EQIBI" xlink:type="simple">LSU</abbrev>, <italic>tef</italic>1-α, <italic>tub</italic>2, <italic>cmd</italic>A and <italic>his</italic>3 genes, respectively. The <abbrev xmlns:xlink="http://www.w3.org/1999/xlink" xlink:title="pairwise homoplasy index" id="ABBRID0E3IBI" xlink:type="simple">PHI</abbrev> test also showed that no significant recombination events between <italic><tp:taxon-name><tp:taxon-name-part taxon-name-part-type="genus" reg="Microcera">M.</tp:taxon-name-part><tp:taxon-name-part taxon-name-part-type="species" reg="pseudaulacaspidis">pseudaulacaspidis</tp:taxon-name-part></tp:taxon-name></italic> and closely phylogenetically-related species occurred (Fig. <xref ref-type="fig" rid="F2">2</xref>). Based on a comparison of their morphological characteristics, <italic><tp:taxon-name><tp:taxon-name-part taxon-name-part-type="genus" reg="Microcera">M.</tp:taxon-name-part><tp:taxon-name-part taxon-name-part-type="species" reg="pseudaulacaspidis">pseudaulacaspidis</tp:taxon-name-part></tp:taxon-name></italic> can be distinguished from <italic><tp:taxon-name><tp:taxon-name-part taxon-name-part-type="genus" reg="Microcera">M.</tp:taxon-name-part><tp:taxon-name-part taxon-name-part-type="species" reg="kuwanaspidis">kuwanaspidis</tp:taxon-name-part></tp:taxon-name></italic> by shorter macroconidia (95.7 × 6.5 µm vs. 107 × 7.3 µm) with more septa (7–9-septate vs. 5–7-septate) (<xref ref-type="bibr" rid="B46">Xu et al. 2021</xref>). Given the morphological dissimilarities, distinct nucleotides at various sites and the well-supported lineage in our phylogeny, we have sufficient evidence to establish <italic><tp:taxon-name><tp:taxon-name-part taxon-name-part-type="genus" reg="Microcera">M.</tp:taxon-name-part><tp:taxon-name-part taxon-name-part-type="species" reg="pseudaulacaspidis">pseudaulacaspidis</tp:taxon-name-part></tp:taxon-name></italic> as a new species.</p></tp:treatment-sec><tp:treatment-sec><!--Section generated to contain objects referenced in tp:taxon-treatment.--><fig id="F1" position="float" orientation="portrait"><object-id xmlns:xlink="http://www.w3.org/1999/xlink" content-type="doi" xlink:type="simple">10.3897/mycokeys.98.103484.figure1</object-id><object-id xmlns:xlink="http://www.w3.org/1999/xlink" content-type="arpha" xlink:type="simple">FCF110C1-4243-538C-ABDF-02D56F865C3A</object-id><label>Figure 1.</label><caption><p>Phylogram generated from RAxML analysis, based on combined <abbrev xmlns:xlink="http://www.w3.org/1999/xlink" xlink:title="internal transcribed spacer" id="ABBRID0E33AI" xlink:type="simple">ITS</abbrev>, <abbrev xmlns:xlink="http://www.w3.org/1999/xlink" xlink:title="partial large subunit nuclear rDNA" id="ABBRID0EA4AI" xlink:type="simple">LSU</abbrev>, <italic>tef</italic>1-α, <italic>rpb</italic>1, r pb2, a cl1, <italic><abbrev xmlns:xlink="http://www.w3.org/1999/xlink" xlink:title="actin" id="ABBRID0EJ4AI" xlink:type="simple">act</abbrev></italic>, <italic>tub</italic>2, <italic>cmd</italic>A and <italic>his</italic>3 sequence data of <italic><tp:taxon-name><tp:taxon-name-part taxon-name-part-type="genus" reg="Microcera">Microcera</tp:taxon-name-part></tp:taxon-name></italic> isolates. Bootstrap support values from Maximum Likelihood (MLBS, left) higher than 75% and Bayesian posterior probabilities (BIPP, right) equal to or greater than 0.95 are indicated at the nodes, respectively. The sequences from ex-type strains are in bold. The newly-generated sequence is in red.</p></caption><graphic xmlns:xlink="http://www.w3.org/1999/xlink" xlink:href="mycokeys-98-019-g001.jpg" position="float" orientation="portrait" xlink:type="simple" id="oo_855944.jpg"><uri content-type="original_file" xlink:type="simple">https://binary.pensoft.net/fig/855944</uri></graphic></fig><fig id="F2" position="float" orientation="portrait"><object-id xmlns:xlink="http://www.w3.org/1999/xlink" content-type="doi" xlink:type="simple">10.3897/mycokeys.98.103484.figure2</object-id><object-id xmlns:xlink="http://www.w3.org/1999/xlink" content-type="arpha" xlink:type="simple">510B0DC1-1F2E-54F4-B009-D5CBBC8FF093</object-id><label>Figure 2.</label><caption><p>The result of the pairwise homoplasy index (<abbrev xmlns:xlink="http://www.w3.org/1999/xlink" xlink:title="pairwise homoplasy index" id="ABBRID0ESABI" xlink:type="simple">PHI</abbrev>) test of closely-related species using both LogDet transformation and Splits decomposition. <abbrev xmlns:xlink="http://www.w3.org/1999/xlink" xlink:title="pairwise homoplasy index" id="ABBRID0EWABI" xlink:type="simple">PHI</abbrev> test results (Ф<sub>w</sub>) &lt; 0.05 indicate significant recombination within the dataset.</p></caption><graphic xmlns:xlink="http://www.w3.org/1999/xlink" xlink:href="mycokeys-98-019-g002.jpg" position="float" orientation="portrait" xlink:type="simple" id="oo_855945.jpg"><uri content-type="original_file" xlink:type="simple">https://binary.pensoft.net/fig/855945</uri></graphic></fig></tp:treatment-sec><ref-list><ref id="B46"><mixed-citation xmlns:xlink="http://www.w3.org/1999/xlink" xlink:type="simple"><person-group><name name-style="western"><surname>Xu</surname><given-names>XL</given-names></name><name name-style="western"><surname>Zeng</surname><given-names>Q</given-names></name><name name-style="western"><surname>Lv</surname><given-names>YC</given-names></name><name name-style="western"><surname>Jeewon</surname><given-names>R</given-names></name><name name-style="western"><surname>Maharachchikumbura</surname><given-names>S</given-names></name><name name-style="western"><surname>Wanasinghe</surname><given-names>DN</given-names></name><name name-style="western"><surname>Hyde</surname><given-names>KD</given-names></name><name name-style="western"><surname>Xiao</surname><given-names>QG</given-names></name><name name-style="western"><surname>Liu</surname><given-names>YG</given-names></name><name name-style="western"><surname>Yang</surname><given-names>CL</given-names></name></person-group> (<year>2021</year>) <article-title>Insight into the systematics of novel entomopathogenic fungi associated with armored scale insect, <italic><tp:taxon-name><tp:taxon-name-part taxon-name-part-type="genus">Kuwanaspis</tp:taxon-name-part><tp:taxon-name-part taxon-name-part-type="species">howardi</tp:taxon-name-part></tp:taxon-name></italic> (<tp:taxon-name><tp:taxon-name-part taxon-name-part-type="order">Hemiptera</tp:taxon-name-part></tp:taxon-name>: <tp:taxon-name><tp:taxon-name-part taxon-name-part-type="family">Diaspididae</tp:taxon-name-part></tp:taxon-name>) in China.</article-title><source>Journal of <tp:taxon-name><tp:taxon-name-part taxon-name-part-type="kingdom">Fungi</tp:taxon-name-part></tp:taxon-name> (Basel, Switzerland)</source><volume>7</volume>(<issue>8</issue>): <fpage>628</fpage>. <ext-link xlink:href="10.3390/jof7080628" ext-link-type="doi" xlink:type="simple">https://doi.org/10.3390/jof7080628</ext-link></mixed-citation></ref></ref-list></tp:taxon-treatment>
