# Supplementary material for: ﻿Morphological and molecular analyses reveal two new species of Microcera (Nectriaceae, Hypocreales) associated with scale insects on walnut in China
Source: MycoKeys. 2023 May 29;98:19–35. doi: 10.3897/mycokeys.98.103484 (PMC10242524; doi:10.3897/mycokeys.98.103484)
Supplement: XML Treatment for Microcera chrysomphaludis [file mycokeys.98.103484-treatment2.xml]

<!DOCTYPE tp:taxon-treatment
  PUBLIC "-//TaxonX//DTD Taxonomic Treatment Publishing DTD v0 20100105//EN" "tax-treatment-NSO.dtd">
<tp:taxon-treatment xmlns:tp="http://www.plazi.org/taxpub"><tp:treatment-meta><kwd-group><label>Taxon classification</label><kwd>
                <named-content content-type="kingdom">Fungi</named-content>
              </kwd><kwd>
                <named-content content-type="order">Hypocreales</named-content>
              </kwd><kwd>
                <named-content content-type="family">Nectriaceae</named-content>
              </kwd></kwd-group><mixed-citation publication-type="journal"><person-group><name><surname>Liu</surname><given-names>Feng</given-names></name><name><surname>Deng</surname><given-names>Yu</given-names></name><name><surname>Wang</surname><given-names>Fei-Hu</given-names></name><name><surname>Jeewon</surname><given-names>Rajesh</given-names></name><name><surname>Zeng</surname><given-names>Qian</given-names></name><name><surname>Xu</surname><given-names>Xiu-Lan</given-names></name><name><surname>Liu</surname><given-names>Ying-Gao</given-names></name><name><surname>Yang</surname><given-names>Chun-Lin</given-names></name></person-group><article-title>﻿Morphological and molecular analyses reveal two new species of <italic><tp:taxon-name><tp:taxon-name-part taxon-name-part-type="genus" reg="Microcera">Microcera</tp:taxon-name-part></tp:taxon-name></italic> (<tp:taxon-name><tp:taxon-name-part taxon-name-part-type="family">Nectriaceae</tp:taxon-name-part></tp:taxon-name>, <tp:taxon-name><tp:taxon-name-part taxon-name-part-type="order">Hypocreales</tp:taxon-name-part></tp:taxon-name>) associated with scale insects on walnut in China</article-title><source>MycoKeys</source><day>29</day><month>05</month><year>2023</year><volume>98</volume><fpage>19</fpage><lpage>35</lpage><pub-id pub-id-type="doi">10.3897/mycokeys.98.103484</pub-id></mixed-citation></tp:treatment-meta><tp:nomenclature><label>﻿</label><tp:taxon-name>
              <object-id xmlns:xlink="http://www.w3.org/1999/xlink" content-type="arpha" xlink:type="simple">54093027-5B77-5C71-BE7E-D36B03EEDF45</object-id>
              <tp:taxon-name-part taxon-name-part-type="genus" reg="Microcera">Microcera</tp:taxon-name-part>
              <tp:taxon-name-part taxon-name-part-type="species" reg="chrysomphaludis">chrysomphaludis</tp:taxon-name-part>
              <object-id xmlns:xlink="http://www.w3.org/1999/xlink" xlink:type="simple">Index Fungorum No: 559445</object-id>
            </tp:taxon-name><tp:taxon-authority>Feng Liu &amp; C.L. Yang, sp. nov.</tp:taxon-authority><xref ref-type="fig" rid="F4">Figs 4</xref><xref ref-type="fig" rid="F5">, 5</xref></tp:nomenclature><tp:treatment-sec sec-type="etymology" id="SECID0EEMBI"><title>Etymology.</title><p>In reference to the generic name of scale insect from which it was isolated.</p></tp:treatment-sec><tp:treatment-sec sec-type="Holotype" id="SECID0EJMBI"><title>Holotype.</title><p><abbrev xmlns:xlink="http://www.w3.org/1999/xlink" content-type="institution" xlink:title="Herbarium of Sichuan Agricultural University, Chengdu, China" id="ABBRID0EPMBI" xlink:type="simple">SICAU</abbrev> 22-0162.</p></tp:treatment-sec><tp:treatment-sec sec-type="host" id="SECID0EUMBI"><title>Host.</title><p><italic><tp:taxon-name><tp:taxon-name-part taxon-name-part-type="genus" reg="Chrysomphalus">Chrysomphalus</tp:taxon-name-part><tp:taxon-name-part taxon-name-part-type="species" reg="aonidum">aonidum</tp:taxon-name-part></tp:taxon-name></italic> (<tp:taxon-name><tp:taxon-name-part taxon-name-part-type="family">Diaspididae</tp:taxon-name-part></tp:taxon-name>, <tp:taxon-name><tp:taxon-name-part taxon-name-part-type="suborder">Homoptera</tp:taxon-name-part></tp:taxon-name>)</p></tp:treatment-sec><tp:treatment-sec sec-type="habitat" id="SECID0EPNBI"><title>Habitat.</title><p>On the trunk of <italic><tp:taxon-name><tp:taxon-name-part taxon-name-part-type="genus" reg="Juglans">Juglans</tp:taxon-name-part><tp:taxon-name-part taxon-name-part-type="species" reg="regia">regia</tp:taxon-name-part></tp:taxon-name></italic>.</p></tp:treatment-sec><tp:treatment-sec sec-type="Sexual state" id="SECID0EAOBI"><title>Sexual state.</title><p>Perithecia 285–429 μm high, 216–386 µm diam. (x–= 350 × 290 μm, n = 50), scattered, gregarious, formed directly on margin of host scales, bright red to dark red, subglobose, ellipsoidal in section, a central, rounded, papillate ostiole, lined internally with periphyses. Peridium 62–95 µm thick, comprising two layers, outer stratum 32–55 µm thick, composed of small, hyaline to light brown cells of textura angularis; inner stratum 35–45 µm thick, composed of thinner, orange cells of textura angularis; thicker at sides towards apex, thinner at base. Hamathecium 8.5–19.2 µm diameter (x–= 12.3 µm, n = 30), longer than asci, septate, unbranched, paraphyses. Asci 83.3–128.5 × 7.5–15.2 µm (x–= 109.2 × 10.2 μm, n = 50), 8-spored, bitunicate, cylindrical, straight or curved, rounded at apex. Ascospores 16.8–27.5 × 7.8–10.8 µm (x–= 20.9 × 9.6 µm, n = 50), uniseriate, elliptical, with rounded ends, one-septate, slightly constricted at septum, hyaline, smooth-walled, with many guttules.</p><fig id="F4" position="float" orientation="portrait"><object-id xmlns:xlink="http://www.w3.org/1999/xlink" content-type="doi" xlink:type="simple">10.3897/mycokeys.98.103484.figure4</object-id><object-id xmlns:xlink="http://www.w3.org/1999/xlink" content-type="arpha" xlink:type="simple">E6C40478-D849-5918-950F-206FB4F9A15C</object-id><label>Figure 4.</label><caption><p><italic><tp:taxon-name><tp:taxon-name-part taxon-name-part-type="genus" reg="Microcera">Microcera</tp:taxon-name-part><tp:taxon-name-part taxon-name-part-type="species" reg="chrysomphaludis">chrysomphaludis</tp:taxon-name-part></tp:taxon-name></italic> (<abbrev xmlns:xlink="http://www.w3.org/1999/xlink" content-type="institution" xlink:title="Herbarium of Sichuan Agricultural University, Chengdu, China" id="ABBRID0EYOBI" xlink:type="simple">SICAU</abbrev> 22-0162) <bold>a, b</bold> ascomata on host substrate <bold>c</bold> vertical section through ascostromata <bold>d</bold> peridium <bold>e</bold> ostiole of locule <bold>f</bold> paraphyses <bold>h</bold> ocular chamber <bold>g–j</bold> asci <bold>k–o</bold> ascospores <bold>p</bold> germinated ascospores; <bold>q, r</bold> colonies on PDA after 30 days. Scale bars: 200 µm (<bold>a, b</bold>); 50 µm <bold>c</bold>, 20 µm (<bold>d, e</bold>); 10 µm (<bold>f</bold>–<bold>p</bold>).</p></caption><graphic xmlns:xlink="http://www.w3.org/1999/xlink" xlink:href="mycokeys-98-019-g004.jpg" position="float" orientation="portrait" xlink:type="simple" id="oo_855947.jpg"><uri content-type="original_file" xlink:type="simple">https://binary.pensoft.net/fig/855947</uri></graphic></fig></tp:treatment-sec><tp:treatment-sec sec-type="Asexual state" id="SECID0EAQBI"><title>Asexual state.</title><p>Stromata byssoid, pale yellow, formed directly on margin of host scales with 1–6 sporodochia. Sporodochia conical, erupted, yellowish, scattered or aggregated. Macroconidia 73–89 long, 6.9–10.6 µm wide (x–= 78.8 × 8.5 μm, n = 50), hyaline, cylindrical, slightly curved, slender towards each end, 2–7 septa, mostly 4–6 septa, slightly constricted at septum, difficult to distinguish apical cell and basal cell. <italic>Microconidia</italic> and <italic>chlamydospores</italic> were not observed.</p><fig id="F5" position="float" orientation="portrait"><object-id xmlns:xlink="http://www.w3.org/1999/xlink" content-type="doi" xlink:type="simple">10.3897/mycokeys.98.103484.figure5</object-id><object-id xmlns:xlink="http://www.w3.org/1999/xlink" content-type="arpha" xlink:type="simple">A1B7030D-4DF4-518B-B095-E8A2489509BC</object-id><label>Figure 5.</label><caption><p><italic><tp:taxon-name><tp:taxon-name-part taxon-name-part-type="genus" reg="Microcera">Microcera</tp:taxon-name-part><tp:taxon-name-part taxon-name-part-type="species" reg="chrysomphaludis">chrysomphaludis</tp:taxon-name-part></tp:taxon-name></italic> (<abbrev xmlns:xlink="http://www.w3.org/1999/xlink" content-type="institution" xlink:title="Herbarium of Sichuan Agricultural University, Chengdu, China" id="ABBRID0E4QBI" xlink:type="simple">SICAU</abbrev> 22-0163) <bold>a–c</bold> stromata and sporodochia on host substrate <bold>d–g</bold> conidiophore with developing macroconidia <bold>h–l</bold> macroconidia <bold>m</bold> germinated conidium <bold>n, o</bold> colonies on PDA after 30 days. Scale bars: 200 µm (<bold>b, c</bold>); 20 µm (<bold>d–g</bold>); 10 µm (<bold>h–m</bold>).</p></caption><graphic xmlns:xlink="http://www.w3.org/1999/xlink" xlink:href="mycokeys-98-019-g005.jpg" position="float" orientation="portrait" xlink:type="simple" id="oo_855948.jpg"><uri content-type="original_file" xlink:type="simple">https://binary.pensoft.net/fig/855948</uri></graphic></fig></tp:treatment-sec><tp:treatment-sec sec-type="material" id="SECID0EXRBI"><title>Material examined.</title><p>China, Sichuan Province, Liangshan Yi Autonomous Prefecture, Huili County (<named-content xmlns:xlink="http://www.w3.org/1999/xlink" content-type="dwc:verbatimCoordinates" xlink:type="simple"><named-content content-type="geo-json" specific-use="{&#34;type&#34;:&#34;Point&#34;,&#34;coordinates&#34;:[107.271111,26.945278]}" id="NCID0EASBI" xlink:type="simple">26°56′43″N, 107°16′16″E</named-content></named-content>, alt. 1780 m), on scale insect <italic><tp:taxon-name><tp:taxon-name-part taxon-name-part-type="genus" reg="Chrysomphalus">Chrysomphalus</tp:taxon-name-part><tp:taxon-name-part taxon-name-part-type="species" reg="aonidum">aonidum</tp:taxon-name-part></tp:taxon-name></italic>, 8 October 2022, Feng Liu, LF202208001, (<abbrev xmlns:xlink="http://www.w3.org/1999/xlink" content-type="institution" xlink:title="Herbarium of Sichuan Agricultural University, Chengdu, China" id="ABBRID0EQSBI" xlink:type="simple">SICAU</abbrev> 22-0162, holotype), ex-type culture <abbrev xmlns:xlink="http://www.w3.org/1999/xlink" content-type="institution" xlink:title="Culture Collection in Sichuan Agricultural University" id="ABBRID0EVSBI" xlink:type="simple">SICAUCC</abbrev> 22-0164. Ibid. LF202008002 (<abbrev xmlns:xlink="http://www.w3.org/1999/xlink" content-type="institution" xlink:title="Herbarium of Sichuan Agricultural University, Chengdu, China" id="ABBRID0E1SBI" xlink:type="simple">SICAU</abbrev> 22-0163, paratype), living culture <abbrev xmlns:xlink="http://www.w3.org/1999/xlink" content-type="institution" xlink:title="Culture Collection in Sichuan Agricultural University" id="ABBRID0E6SBI" xlink:type="simple">SICAUCC</abbrev> 21-0165.</p></tp:treatment-sec><tp:treatment-sec sec-type="description" id="SECID0EETBI"><title>Culture characters.</title><p>Ascospores germinate on PDA within 12 h and cultures grow slowly on PDA. Colonies reach 2.4 cm in diameter after 20 days. Colonies from single conidia flocculent, clinging to medium, with irregular margin, white to pink mycelium on surface and back of colonies dark orange. Mycelium creamy-white starting at centre, but gradually becoming pale pink after 20 days, forming sparsely distributed mycelial clumps near edge of colony. Conidia germinate on PDA within 12 h, cultures grow slowly on PDA. Colonies 2.5 cm in diameter after 20 days. Colonies from single ascospores cottony and hard, with regular margin; mycelium creamy-white to pale pink, with concentric rings; back of colonies pale yellow.</p></tp:treatment-sec><tp:treatment-sec sec-type="notes" id="SECID0EJTBI"><title>Notes.</title><p>Multi-gene phylogenetic analyses have revealed that <italic><tp:taxon-name><tp:taxon-name-part taxon-name-part-type="genus" reg="Microcera">Microcera</tp:taxon-name-part><tp:taxon-name-part taxon-name-part-type="species" reg="chrysomphaludis">chrysomphaludis</tp:taxon-name-part></tp:taxon-name></italic> forms a highly robust clade that is closely related to <italic><tp:taxon-name><tp:taxon-name-part taxon-name-part-type="genus" reg="Microcera">M.</tp:taxon-name-part><tp:taxon-name-part taxon-name-part-type="species" reg="coccophila">coccophila</tp:taxon-name-part></tp:taxon-name></italic> and <italic><tp:taxon-name><tp:taxon-name-part taxon-name-part-type="genus" reg="Microcera">M.</tp:taxon-name-part><tp:taxon-name-part taxon-name-part-type="species" reg="diploa">diploa</tp:taxon-name-part></tp:taxon-name></italic>. However, it is distinct from these two species with a high level of bootstrap support (<abbrev xmlns:xlink="http://www.w3.org/1999/xlink" xlink:title="Maximum Likelihood" id="ABBRID0EQUBI" xlink:type="simple">ML</abbrev>/BY 100/1.00; Fig. <xref ref-type="fig" rid="F1">1</xref>). Morphologically, <italic><tp:taxon-name><tp:taxon-name-part taxon-name-part-type="genus" reg="Microcera">M.</tp:taxon-name-part><tp:taxon-name-part taxon-name-part-type="species" reg="chrysomphaludis">chrysomphaludis</tp:taxon-name-part></tp:taxon-name></italic> exhibits similar characteristics to <italic><tp:taxon-name><tp:taxon-name-part taxon-name-part-type="genus" reg="Microcera">M.</tp:taxon-name-part><tp:taxon-name-part taxon-name-part-type="species" reg="coccophila">coccophila</tp:taxon-name-part></tp:taxon-name></italic>, including superficial, subglobose, bright red ascomata, cylindrical asci and elliptical ascospores, as well as cylindrical macroconidia. However, <italic><tp:taxon-name><tp:taxon-name-part taxon-name-part-type="genus" reg="Microcera">M.</tp:taxon-name-part><tp:taxon-name-part taxon-name-part-type="species" reg="chrysomphaludis">chrysomphaludis</tp:taxon-name-part></tp:taxon-name></italic> can be differentiated from <italic><tp:taxon-name><tp:taxon-name-part taxon-name-part-type="genus" reg="Microcera">M.</tp:taxon-name-part><tp:taxon-name-part taxon-name-part-type="species" reg="coccophila">coccophila</tp:taxon-name-part></tp:taxon-name></italic> by its larger ascomata (285–429 × 216–386 µm vs. 194–387 × 194–355 μm), slightly shorter asci (109.2 × 10.2 μm vs. 115 × 15 µm), longer ascospores (16.8–27.5 × 7.8–10.8 μm vs. 14–19 × 6–10 μm) and shorter macroconidia (73–89 × 6.9–10.6 µm vs. 90–132 × 6–9 µm) and fewer septa (4–6 vs. 7–9) (<xref ref-type="bibr" rid="B16">Gräfenhan et al. 2011</xref>; <xref ref-type="bibr" rid="B14">Dao et al. 2015</xref>). Hence, we describe our collection as a new species in <italic><tp:taxon-name><tp:taxon-name-part taxon-name-part-type="genus" reg="Microcera">Microcera</tp:taxon-name-part></tp:taxon-name></italic>.</p></tp:treatment-sec><tp:treatment-sec><!--Section generated to contain objects referenced in tp:taxon-treatment.--><fig id="F1" position="float" orientation="portrait"><object-id xmlns:xlink="http://www.w3.org/1999/xlink" content-type="doi" xlink:type="simple">10.3897/mycokeys.98.103484.figure1</object-id><object-id xmlns:xlink="http://www.w3.org/1999/xlink" content-type="arpha" xlink:type="simple">FCF110C1-4243-538C-ABDF-02D56F865C3A</object-id><label>Figure 1.</label><caption><p>Phylogram generated from RAxML analysis, based on combined <abbrev xmlns:xlink="http://www.w3.org/1999/xlink" xlink:title="internal transcribed spacer" id="ABBRID0E33AI" xlink:type="simple">ITS</abbrev>, <abbrev xmlns:xlink="http://www.w3.org/1999/xlink" xlink:title="partial large subunit nuclear rDNA" id="ABBRID0EA4AI" xlink:type="simple">LSU</abbrev>, <italic>tef</italic>1-α, <italic>rpb</italic>1, r pb2, a cl1, <italic><abbrev xmlns:xlink="http://www.w3.org/1999/xlink" xlink:title="actin" id="ABBRID0EJ4AI" xlink:type="simple">act</abbrev></italic>, <italic>tub</italic>2, <italic>cmd</italic>A and <italic>his</italic>3 sequence data of <italic><tp:taxon-name><tp:taxon-name-part taxon-name-part-type="genus" reg="Microcera">Microcera</tp:taxon-name-part></tp:taxon-name></italic> isolates. Bootstrap support values from Maximum Likelihood (MLBS, left) higher than 75% and Bayesian posterior probabilities (BIPP, right) equal to or greater than 0.95 are indicated at the nodes, respectively. The sequences from ex-type strains are in bold. The newly-generated sequence is in red.</p></caption><graphic xmlns:xlink="http://www.w3.org/1999/xlink" xlink:href="mycokeys-98-019-g001.jpg" position="float" orientation="portrait" xlink:type="simple" id="oo_855944.jpg"><uri content-type="original_file" xlink:type="simple">https://binary.pensoft.net/fig/855944</uri></graphic></fig></tp:treatment-sec><ref-list><ref id="B16"><mixed-citation xmlns:xlink="http://www.w3.org/1999/xlink" xlink:type="simple"><person-group><name name-style="western"><surname>Gräfenhan</surname><given-names>T</given-names></name><name name-style="western"><surname>Schroers</surname><given-names>HJ</given-names></name><name name-style="western"><surname>Nirenberg</surname><given-names>HI</given-names></name><name name-style="western"><surname>Seifert</surname><given-names>KA</given-names></name></person-group> (<year>2011</year>) <article-title>An overview of the taxonomy, phylogeny, and typification of nectriaceous fungi in <italic><tp:taxon-name><tp:taxon-name-part taxon-name-part-type="genus">Cosmospora</tp:taxon-name-part></tp:taxon-name></italic>, <italic><tp:taxon-name><tp:taxon-name-part taxon-name-part-type="genus">Acremonium</tp:taxon-name-part></tp:taxon-name></italic>, <italic><tp:taxon-name><tp:taxon-name-part taxon-name-part-type="genus">Fusarium</tp:taxon-name-part></tp:taxon-name></italic>, <italic><tp:taxon-name><tp:taxon-name-part taxon-name-part-type="genus">Stilbella</tp:taxon-name-part></tp:taxon-name></italic>, and <italic><tp:taxon-name><tp:taxon-name-part taxon-name-part-type="genus">Volutella</tp:taxon-name-part></tp:taxon-name></italic>.</article-title><source>Studies in Mycology</source><volume>68</volume>: <fpage>79</fpage>–<lpage>113</lpage>. <ext-link xlink:href="10.3114/sim.2011.68.04" ext-link-type="doi" xlink:type="simple">https://doi.org/10.3114/sim.2011.68.04</ext-link></mixed-citation></ref><ref id="B14"><mixed-citation xmlns:xlink="http://www.w3.org/1999/xlink" xlink:type="simple"><person-group><name name-style="western"><surname>Dao</surname><given-names>HT</given-names></name><name name-style="western"><surname>Beattie</surname><given-names>GAC</given-names></name><name name-style="western"><surname>Rossman</surname><given-names>AY</given-names></name><name name-style="western"><surname>Burgess</surname><given-names>LW</given-names></name><name name-style="western"><surname>Holford</surname><given-names>P</given-names></name></person-group> (<year>2015</year>) <article-title>Systematics and biology of two species of <italic><tp:taxon-name><tp:taxon-name-part taxon-name-part-type="genus">Microcera</tp:taxon-name-part></tp:taxon-name></italic> associated with armoured scales on citrus in Australia.</article-title><source>Mycological Progress</source><volume>14</volume>(<issue>4</issue>): <fpage>1</fpage>–<lpage>14</lpage>. <ext-link xlink:href="10.1007/s11557-015-1044-0" ext-link-type="doi" xlink:type="simple">https://doi.org/10.1007/s11557-015-1044-0</ext-link></mixed-citation></ref></ref-list></tp:taxon-treatment>
